# Supplementary material for: Depression in Diarrhea-Predominant IBS Patients: Exploring the Link Between Gut Barrier Dysfunction and Erythrocyte Polyunsaturated Fatty Acid Levels
Source: J Clin Med. 2025 Apr 5;14(7):2483. doi: 10.3390/jcm14072483 (PMC11989550; doi:10.3390/jcm14072483)
Supplement: Supplementary file 1 [file jcm-14-02483-s001.zip]

Archive with 1 entries (1 files):
- jcm-3526527-supplementary.xlsx
