# Supplementary material for: Depression in Diarrhea-Predominant IBS Patients: Exploring the Link Between Gut Barrier Dysfunction and Erythrocyte Polyunsaturated Fatty Acid Levels
Source: J Clin Med. 2025 Apr 5;14(7):2483. doi: 10.3390/jcm14072483 (PMC11989550; doi:10.3390/jcm14072483)
Supplement: Supplementary file 1 [file jcm-14-02483-s001.zip › jcm-3526527-supplementary.xlsx]

## Sheet: IBS-D(d+)
Code	Sex	Age yrs	BMI	L% (d+)	M% (d+)	L/M (d+)	S% (d+)	IND (d+)	ZON F (d+)	IFAB (d+)	LPS (d+)	n-6 (d+)	n-3 (d+)	n-6 /n-3(d+)	PUFAs (d+)	IL 6 (d+)	IL 8 (d+)	IL 10 (d+)	TNF (d+)	dep DOLORE ADDOMINALE	dep N. GIORNI	dep DIST.ADDOMINALE	dep INSODDISF. ADDOMINALE	dep INFL.QUALITÁ VITA	dep SCORE TOTALE	dep Physical Health	dep Mental Health	dep P. N. TOT	dep stress	dep GSI T pre	dep SOMATIZZAZIONE T ore	dep ANSIA T pre
1002	M	54	29.1	0.3	10	0.03	0.15	70	360	5	0.06	25	5	5	33.39	7	4.5	3.5	5.5	10	10	25	75	75	195	44.4333	16.4249	49.3	65	70	56	64
1003	F	55	26.0	0.25	14	0.017857	0.06	90	90	1.5	0.05	25.5	9	2.83	36.98	4.5	4	2.5	3.5	45	30	58	77	72	282	46.4887	14.9719	61	68	63	65	64
1011	F	39	24.3	0.23	2.5	0.092	0.1	60	80	2	0.06	28	9	3.11	35.29	5.5	4.5	2.5	4	70	70	75	15	75	305	39.9579	32.7916	61	102	90	109	101
1012	F	44	21	0.35	14	0.025	0.11	100	100	1.5	0.06	24	6	4	27.86	5.5	4.5	2.5	3.5	72	60	70	50	45	297	37.981	2.7413	39	77	100	80	94
1015	F	28	17.9	0.7	14	0.05	0.97	90	250	5	0.045	26	7	3.71	33.68	6.5	6.1	3	3.5	65	70	75	75	65	350	45.4447	17.1991	14	69	66	69	74
1019	F	31	20.5	2	15	0.133333	0.96	50	200	2.5	0.035	24.5	3	8.17	29.35	6	3.5	3	4	55	100	15	25	70	265	47.2924	26.9607	29.4	77	103	95	81
1020	M	38	24	2	15	0.133333	0.9	60	200	2	0.04	24.5	3	8.17	28.26	6	6	3.2	3	25	50	25	75	75	250	37.0774	5.58135	43.4	82	103	93	94
1021	F	46	26.2	0.25	13	0.019231	0.15	50	70	1.5	0.06	25	9	2.78	33.6	6.5	3.7	3	4.5	45	20	45	75	40	225	52.9604	24.9167	16.2	52	66	65	71
1022	F	58	20.7	0.24	12	0.02	0.11	60	90	4	0.055	24.5	8	3.06	33.39	41	4.5	2.5	4	50	60	25	75	75	285	48.2985	36.6643	30.1	57	98	65	77
1026	F	50	32.1	0.3	14	0.021429	0.12	140	250	12.5	0.065	26.5	8	3.31	35.84	7	3.6	2.9	3.5	75	70	65	90	75	375	47.4067	8.50322	53.7	62	66	82	67
1028	F	25	23.9	0.25	10	0.025	0.07	50	90	1.5	0.06	27.5	9	3.06	37.5	4	3.8	2.7	3.5	50	50	75	90	80	345	35.3585	33.2844	59.6	58	90	74	97
1030	F	56	25.9	0.35	13	0.026923	0.2	50	100	1.5	0.04	33.1	9	3.68	42.24	6	3.5	3	4	30	50	37	55	55	227	50.7483	46.8751	45.6	57	79	60	64
1031	F	44	24.4	0.25	15	0.016667	0.13	50	150	1	0.04	30.01	6	5	37.34	5	4.1	3.1	3.5	10	10	55	95	20	190	59.6818	38.7696	27.9	58	72	74	64
1035	F	54	40.4	0.65	10	0.065	0.54	50	250	1.5	0.035	37.1	4.5	8.24	42.07	4.5	3.4	2.6	3.5	33	30	50	60	60	233	45.2861	16.888	27.9	80	72	91	57
1036	F	47	23.2	0.2	7	0.028571	0.08	130	250	2	0.075	28	7	4	34.86	5	3.8	2.7	3.5	80	10	68	70	55	283	54.5925	29.6869	39	60	57	56	47
1037	F	60	28.2	0.65	14	0.046429	0.53	50	250	2.5	0.05	30.5	8	3.81	38.87	5	3.5	2.5	3.5	50	60	50	90	70	320	41.3812	56.7759	67.6	91	83	71	67
1038	F	42	22	0.45	13	0.034615	0.41	100	200	1.5	0.04	30	7	4.29	37.11	6	3.6	2.7	3	40	40	60	50	30	220	38.1963	40.0178	31.6	79	85	84	74
1042	F	51	23.4	0.3	15	0.02	0.07	90	100	2.5	0.055	35	5	7	39.25	4.5	3.4	2.6	3	55	90	55	80	80	360	32.317	31.0466	20.6	57	93	87	91
1045	F	48	22.1	0.25	15	0.016667	0.1	60	150	2	0.05	34.5	7	4.93	41.57	7	3.5	2.6	3.5	85	90	75	90	85	425	44.964	17.8305	47.8	72	75	65	61
1048	F	52	25.5	0.3	11	0.027273	0.03	60	300	1	0.46	37	10	3.7	53.15	4.5	5.4	2.7	4	0	0	65	10	20	95	46.333	14.2925	12.5	57	101	71	121
1050	F	44	23.7	0.4	13	0.030769	0.25	80	150	2.5	0.06	32	5	6.4	39.65	4.5	5.5	3.1	5.5	35	30	50	25	50	190	59.2585	38.5534	36	69	77	65	77
1052	M	40	30.1	0.4	16	0.025	0.19	60	250	1.5	0.015	27.5	8	3.45	38.82	10	5.5	3	3.5	75	100	80	85	90	430	32.175	13.4105	63.2	80	77	82	54
1054	F	56	29.1	0.3	16	0.01875	0.12	120	250	4.02	0.2	30	1.5	20	30.43	5.5	5.1	3	3	50	50	50	45	30	225	49.2428	39.4759	31.6	59	69	54	71

## Sheet: IBS-D(d-)
Code	Sex	Age yrs	BMI	L% (d-)	M% (d-)	L/M (d-)	S% (d-)	IND (d-)	ZON F (d-)	IFAB (d-)	LPS (d-)	n-6 (d-)	n-3 (d-)	n-6/n-3 (d-)	PUFA (d-)	IL 6 (d-)	IL 8 (d-)	IL 10 (d-)	TNF (d-)	nodep DOLORE ADDOMINALE	nodep N. GIORNI	nodep DIST.ADDOMINALE	nodep INSODDISF. ADDOMINALE	nodep INFL.QUALITÁ VITA	nodep SCORE TOTALE	no dep Physical Health	no dep Mental Health	nodep P. N. TOT	no dep stress	nodep GSI T pre	nodep SOMATIZZAZIONE T ore	nodep ANSIA T pre
1001	F	31	25.6	0.3	10	0.03	0.2	150	300	1.12	0.04	28	6	4.67	34.69	5	18.3	3	3.5	80	30	85	47	67	309	48.2111	51.7538	38.2	73	48	74	41
1004	F	42	24.1	1	15	0.066667	0.05	50	100	1.5	0.035	23	20	1.15	31.72	4	3.4	2.6	3	50	10	75	65	55	255	49.6394	42.6564	15.4	54	50	56	47
1005	F	51	23.3	0.3	11	0.027273	0.13	80	250	1.9	0.05	28.5	10	2.85	39.56	4	3.7	3	4	70	50	58	77	70	325	30.8527	52.689	28.7	57	41	49	41
1007	F	45	33.53	0.2	11	0.018182	0.15	50	120	1.2	0.035	28	11	2.55	38.76	6	3.5	2.6	3	35	0	0	30	60	125	54.2177	49.5359	23.5	45	53	45	54
1009	F	56	34.3	0.2	16	0.0125	0.16	90	100	1.2	0.045	29.5	10	2.95	38.65	6	3.5	3	3	10	20	30	30	20	110	44.9728	47.9898	1.5	62	54	76	44
1010	F	25	17.9	0.15	16	0.009375	0.05	60	100	1.3	0.045	20.5	10.5	1.95	27.6	4.5	3.8	2.6	4	40	40	40	55	75	250	43.0378	42.8798	20.6	62	52	71	51
1013	F	48	22.5	0.15	17	0.008824	0.1	30	300	1.8	0.04	25	10	2.5	34.26	4.5	3.8	3	3.5	25	50	50	75	25	225	52.0503	52.1077	14	62	41	54	51
1014	F	36	22.8	0.25	16	0.015625	0.05	150	40	2	0.04	15	6	2.5	22.66	5	5.6	2.6	3	75	70	75	95	25	340	51.6078	37.5905	29.4	71	66	89	61
1023	M	39	25.2	0.3	18	0.016667	0.15	50	220	3	0.05	25	9	2.78	34.99	6	3.7	3.1	4	25	70	50	25	25	195	46.2866	56.8143	8.1	45	40	45	44
1032	F	38	23.1	0.1	13	0.007692	0.09	90	170	6.5	0.041	28	4	7	29.57	4.5	4.5	3	4	45	100	30	50	17	242	60.1481	16.9171	24.3	74	55	78	47
1033	F	32	20.4	0.2	14	0.014286	0.13	30	190	1.1	0.04	30	8	3.75	38.05	4.5	4.5	3	3	50	40	75	100	100	365	36.6625	41.6391	25	56	61	58	57
1034	F	38	27	1	18	0.055556	1.7	50	100	4	0.04	30	9	3.33	39.42	5	3.6	2.9	3	80	80	80	75	55	370	43.3852	53.0031	25.7	63	49	82	37
1039	M	43	23.1	0.2	13	0.015385	0.17	20	180	0.9	0.035	29	7	4.14	35.41	5	3.5	2.6	3	10	10	70	70	70	230	54.8334	54.0801	14.7	42	36	38	37
1043	F	25	24.8	0.15	18	0.008333	0.04	40	190	1	0.05	30	9	3.33	38.44	4.5	3.5	2.9	3	45	40	100	100	80	370	49.613	31.4803	42.6	52	49	43	47
1044	M	57	26.3	0.15	10	0.015	0.1	50	150	1	0.04	28	9	3.11	36.7	4.5	4.9	3	3	75	100	75	85	75	410	55.1949	40.1822	2.2	57	45	49	51
1046	F	38	23	0.2	16	0.0125	0.14	20	100	1	0.045	37	15	2.47	51.9	5	4.5	2.6	2.5	40	10	75	75	65	265	44.7068	19.6079	36.8	67	60	56	74
1047	F	58	32.66	0.41	12	0.034167	0.28	30	100	1	0.045	34	10	3.4	43.84	4.5	3.4	3	3	75	50	75	75	25	300	39.7823	38.8094	20.6	57	56	84	51
1049	F	52	22.8	0.25	14.5	0.017241	0.11	15	100	0.6	0.04	39	15	2.6	52.97	4.5	5.8	3.5	3	50	50	75	50	50	275	53.508	24.6651	30.9	61	60	56	47
1053	M	58	31.3	0.1	7	0.014286	0.1	90	40	2.37	0.019	30	2.5	12	33.43	4	6.5	3.5	3.5	0	10	0	75	50	135	53.866	44.189	21.3	48	70	56	71
1060	F	42	20.1	0.2	10	0.02	0.15	20	40	2	0.02	30	6	5	33	2	6	3	2	35	35	35	25	15	145	35.9661	11.5278	0	48	49	49	41

## Sheet: Healthy Controls
Code	Sex	Age yrs	BMI	L% HC	M% HC	L/M HC	S% HC	IND HC	ZON F HC	IFAB HC	LPS HC	n-6 HC	n-3 HC	n6/n3 HC	PUFA HC	IL 6 HC	IL 8 HC	IL 10 HC	TNF HC	hc DOLORE ADDOMINALE	hc N. GIORNI	hc DIST.ADDOMINALE	hc INSODDISF.ALVO	hc INFL.QUALITÁ VITA	hc SCORE TOTALE	hc Physical Health	hc Mental Health	hc P. N. TOT	hc stress	hc GSI T pre	hc SOMATIZZAZIONE T ore	hc ANSIA T pre
CTRL 01	F	61	32.2	0.25	17.1	0.015	0.15	40	170	2.3	0.018	23.07	10.84	2.13	34.35	4	4.5	3.8	2.5	0	0	0	25	25	50	57.1323	41.7657	3.7	54	71	69	71
CTRL 02	F	45	20.7	0.15	12	0.012	0.2	40	140	1.3	0.05	21.66	12.76	1.7	34.69	3.5	4.5	3.2	6.5	0	0	0	0	0	0	70.0034	6.66975	1.5	41	71	56	64
CTRL 03	M	46	27.2	0.1	13	0.008	0.08	90	125	1.5	0.04	20.22	5.92	3.42	26.5	4.1	5	4.5	3	0	0	0	25	25	50	58.9278	45.3839	9.6	41	69	54	54
CTRL 04	F	58	41.7	0.25	15	0.017	0.04	20	75	1.45	0.058	20.23	11.82	1.71	32.38	6.5	5	3	3	0	0	0	10	0	10	62.9006	16.3662	2.9	41	43	49	37
CTRL 05	F	48	25.7	0.3	18	0.017	0.2	40	155	1.45	0.019	16.52	11.95	1.38	29.08	6	5	4.5	2.5	0	0	0	25	0	25	55.2972	61.0028	0	33	39	43	37
CTRL 06	F	45	34	0.1	11	0.009	0.05	30	85	0.7	0.05	25.61	9.15	2.8	35.11	3.5	4	3	3	0	0	0	25	0	25	56.5154	60.8636	0.7	31	35	38	37
CTRL 07	F	35	23.5	0.27	17.34	0.015	0.15	80	23	2.3	0.025	23.57	8.24	2.86	32.11	3	5	3.03	2.5	0	0	0	25	25	50	57.6732	45.7024	0	35	44	56	41
CTRL 08	F	35	22.9	0.24	11.77	0.02	0.1	80	124	1.7	0.032	24.06	11.95	2.01	36.31	3.5	5	3.56	3	0	0	0	25	0	25	63.6903	28.7528	0.7	34	58	45	47
CTRL 09	F	40	25.4	0.15	13	0.011	0.08	70	88	0.8	0.012	22.36	10.84	2.06	33.48	4	4.5	3.2	3	0	0	0	25	0	25	62.2748	44.212	0	43	35	38	37
CTRL 10	F	31	26	0.1	12.47	0.008	0.08	85	100	2.4	0.017	26.61	10.22	2.6	37.1	4.5	5	3.35	2.5	0	0	0	65	30	95	64.6423	30.9375	19.1	38	55	47	47
CTRL 11	F	31	30.7	0.11	13.08	0.008	0.04	70	44	1	0.09	25.03	4.99	5.01	30.43	3.5	5	3.27	3	0	0	0	0	0	0	58.5576	52.3978	0	33	43	45	41
CTRL 12	M	34	19	0.14	12.23	0.011	0.2	40	125	1.3	0.05	21.46	8.91	2.41	30.73	4	5.07	2.9	5	0	0	0	25	0	25	57.5052	60.1377	0	34	38	41	37
CTRL 13	F	34	21.6	0.14	16.9	0.008	0.04	30	95	2.5	0.07	24.87	10.06	2.47	35.21	5	8	3.36	2.5	0	0	35	90	20	145	63.3339	42.2138	0	34	48	38	47
CTRL 14	F	40	27.7	0.17	13.64	0.012	0.09	50	130	1.6	0.013	23.62	7.05	3.35	30.91	4	5	3.01	3	25	10	25	75	25	160	53.7211	52.0927	12.5	37	53	52	54
CTRL 15	F	35	23.7	0.122	8.4	0.014	0.073	40	200	1.1	0.019	23.41	10.71	2.18	34.47	3.5	5	3.01	2.5	25	50	0	45	25	145	55.5758	43.2265	12.5	43	48	58	47
CTRL 16	F	40	42.4	0.21	18	0.012	0.05	35	55	1.3	0.03	22.79	8.59	2.65	31.66	3.5	5	3	3	0	0	0	0	0	0	48.7469	44.2376	0	32	41	41	41
CTRL 17	F	35	24.8	0.25	13	0.019	0.076	40	85	1	0.07	22.34	11.54	1.94	34.11	4	5	4.54	3.5	0	0	0	0	0	0	57.4189	54.9749	0	34	37	41	41
CTRL 18	F	40	18.4	0.2	10	0.02	0.19	50	25	1.1	0.045	24.46	10	2.44	34.77	4	4.5	3.27	3	0	0	0	50	0	50	55.7728	46.7953	4.4	35	60	63	67
CTRL 20	F	35	19	0.15	12	0.012	0.16	70	55	1.32	0.016	22.45	7.13	3.15	29.77	4	5	3.2	7.1	0	0	0	0	0	0	57.6365	46.0301	0.7	40	35	38	37
CTRL 0	M	36	20	0.1	11	0.009	0.06	20	80	0.7	0.02	19.08	9.83	1.94	29.28	3	4.5	4.5	2	10	20	0	25	10	65	52.39	43.63	0.7	39	51	63	48

## Sheet: Total Data
Code	L% (d+)	M% (d+)	L/M (d+)	S% (d+)	IND (d+)	ZON F (d+)	IFAB (d+)	LPS (d+)	n-6 (d+)	n-3 (d+)	n-6 /n-3 (d+)	PUFAs (d+)	IBS-SSS (d+)	IL 6 (d+)	IL 8 (d+)	IL 10 (d+)	TNF (d+)	dep DOLORE ADDOMINALE	dep N. GIORNI	dep DIST.ADDOMINALE	dep INSODDISF. ADDOMINALE	dep INFL.QUALITÁ VITA	dep SCORE TOTALE	dep Physical Health	dep Mental Health	dep P. N. TOT	dep stress	dep GSI T pre	dep SOMATIZZAZIONE T ore	dep ANSIA T pre	CODICE	L% (d-)	M% (d-)	L/M (d-)	S% (d-)	IND (d-)	ZON F (d-)	IFAB (d-)	LPS (d-)	n-6 (d-)	n-3 (d-)	n-6/n-3 (d-)	PUFA (d-)	IBS-SSS (d-)	IL 6 (d-)	IL 8 (d-)	IL 10 (d-)	TNF (d-)	nodep DOLORE ADDOMINALE
1002	0.3	10	0.03	0.15	70	360	5	0.06	25	5	5	33.39	295	7	4.5	3.5	5.5	10	10	25	75	75	195	44.4333	16.4249	49.3	65	70	56	64	1001	0.3	10	0.03	0.2	150	300	1.12	0.04	28	6	4.67	34.69	254	5	18.3	3	3.5	80
1003	0.25	14	0.017857	0.06	90	90	1.5	0.05	25.5	9	2.83	36.98	282	4.5	4	2.5	3.5	45	30	58	77	72	282	46.4887	14.9719	61	68	63	65	64	1004	1	15	0.066667	0.05	50	100	1.5	0.035	23	20	1.15	31.72	255	4	3.4	2.6	3	50
1011	0.23	2.5	0.092	0.1	60	80	2	0.06	28	9	3.11	35.29	305	5.5	4.5	2.5	4	70	70	75	15	75	305	39.9579	32.7916	61	102	90	109	101	1005	0.3	11	0.027273	0.13	80	250	1.9	0.05	28.5	10	2.85	39.56	325	4	3.7	3	4	70
1012	0.35	14	0.025	0.11	100	100	1.5	0.06	24	6	4	27.86	297	5.5	4.5	2.5	3.5	72	60	70	50	45	297	37.981	2.7413	39	77	100	80	94	1007	0.2	11	0.018182	0.15	50	120	1.2	0.035	28	11	2.55	38.76	205	6	3.5	2.6	3	35
1015	0.7	14	0.05	0.97	90	250	5	0.045	26	7	3.71	33.68	350	6.5	6.1	3	3.5	65	70	75	75	65	350	45.4447	17.1991	14	69	66	69	74	1009	0.2	16	0.0125	0.16	90	100	1.2	0.045	29.5	10	2.95	38.65	110	6	3.5	3	3	10
1019	2	15	0.133333	0.96	50	200	2.5	0.035	24.5	3	8.17	29.35	175	6	3.5	3	4	55	100	15	25	70	265	47.2924	26.9607	29.4	77	103	95	81	1010	0.15	16	0.009375	0.05	60	100	1.3	0.045	20.5	10.5	1.95	27.6	250	4.5	3.8	2.6	4	40
1020	2	15	0.133333	0.9	60	200	2	0.04	24.5	3	8.17	28.26	305	6	6	3.2	3	25	50	25	75	75	250	37.0774	5.58135	43.4	82	103	93	94	1013	0.15	17	0.008824	0.1	30	300	1.8	0.04	25	10	2.5	34.26	225	4.5	3.8	3	3.5	25
1021	0.25	13	0.019231	0.15	50	70	1.5	0.06	25	9	2.78	33.6	225	6.5	3.7	3	4.5	45	20	45	75	40	225	52.9604	24.9167	16.2	52	66	65	71	1014	0.25	16	0.015625	0.05	150	40	2	0.04	15	6	2.5	22.66	340	5	5.6	2.6	3	75
1022	0.24	12	0.02	0.11	60	90	4	0.055	24.5	8	3.06	33.39	285	41	4.5	2.5	4	50	60	25	75	75	285	48.2985	36.6643	30.1	57	98	65	77	1023	0.3	18	0.016667	0.15	50	220	3	0.05	25	9	2.78	34.99	195	6	3.7	3.1	4	25
1026	0.3	14	0.021429	0.12	140	250	12.5	0.065	26.5	8	3.31	35.84	375	7	3.6	2.9	3.5	75	70	65	90	75	375	47.4067	8.50322	53.7	62	66	82	67	1032	0.1	13	0.007692	0.09	90	170	6.5	0.041	28	4	7	29.57	152	4.5	4.5	3	4	45
1028	0.25	10	0.025	0.07	50	90	1.5	0.06	27.5	9	3.06	37.5	345	4	3.8	2.7	3.5	50	50	75	90	80	345	35.3585	33.2844	59.6	58	90	74	97	1033	0.2	14	0.014286	0.13	30	190	1.1	0.04	30	8	3.75	38.05	275	4.5	4.5	3	3	50
1030	0.35	13	0.026923	0.2	50	100	1.5	0.04	33.1	9	3.68	42.24	227	6	3.5	3	4	30	50	37	55	55	227	50.7483	46.8751	45.6	57	79	60	64	1034	1	18	0.055556	1.7	50	100	4	0.04	30	9	3.33	39.42	370	5	3.6	2.9	3	80
1031	0.25	15	0.016667	0.13	50	150	1	0.04	30.01	6	5	37.34	190	5	4.1	3.1	3.5	10	10	55	95	20	190	59.6818	38.7696	27.9	58	72	74	64	1039	0.2	13	0.015385	0.17	20	180	0.9	0.035	29	7	4.14	35.41	230	5	3.5	2.6	3	10
1035	0.65	10	0.065	0.54	50	250	1.5	0.035	37.1	4.5	8.24	42.07	233	4.5	3.4	2.6	3.5	33	30	50	60	60	233	45.2861	16.888	27.9	80	72	91	57	1043	0.15	18	0.008333	0.04	40	190	1	0.05	30	9	3.33	38.44	370	4.5	3.5	2.9	3	45
1036	0.2	7	0.028571	0.08	130	250	2	0.075	28	7	4	34.86	213	5	3.8	2.7	3.5	80	10	68	70	55	283	54.5925	29.6869	39	60	57	56	47	1044	0.15	10	0.015	0.1	50	150	1	0.04	28	9	3.11	36.7	305	4.5	4.9	3	3	75
1037	0.65	14	0.046429	0.53	50	250	2.5	0.05	30.5	8	3.81	38.87	320	5	3.5	2.5	3.5	50	60	50	90	70	320	41.3812	56.7759	67.6	91	83	71	67	1046	0.2	16	0.0125	0.14	20	100	1	0.045	37	15	2.47	51.9	265	5	4.5	2.6	2.5	40
1038	0.45	13	0.034615	0.41	100	200	1.5	0.04	30	7	4.29	37.11	220	6	3.6	2.7	3	40	40	60	50	30	220	38.1963	40.0178	31.6	79	85	84	74	1047	0.41	12	0.034167	0.28	30	100	1	0.045	34	10	3.4	43.84	300	4.5	3.4	3	3	75
1042	0.3	15	0.02	0.07	90	100	2.5	0.055	35	5	7	39.25	360	4.5	3.4	2.6	3	55	90	55	80	80	360	32.317	31.0466	20.6	57	93	87	91	1049	0.25	14.5	0.017241	0.11	15	100	0.6	0.04	39	15	2.6	52.97	275	4.5	5.8	3.5	3	50
1045	0.25	15	0.016667	0.1	60	150	2	0.05	34.5	7	4.93	41.57	425	7	3.5	2.6	3.5	85	90	75	90	85	425	44.964	17.8305	47.8	72	75	65	61	1053	0.1	7	0.014286	0.1	90	40	2.37	0.019	30	2.5	12	33.43	135	4	6.5	3.5	3.5	0
1048	0.3	11	0.027273	0.03	60	300	1	0.46	37	10	3.7	53.15	95	4.5	5.4	2.7	4	0	0	65	10	20	95	46.333	14.2925	12.5	57	101	71	121	0	0.2	10	0.02	0.15	20	40	2	0.02	30	6	5	33	150	2	6	3	2	35
1050	0.4	13	0.030769	0.25	80	150	2.5	0.06	32	5	6.4	39.65	190	4.5	5.5	3.1	5.5	35	30	50	25	50	190	59.2585	38.5534	36	69	77	65	77
1052	0.4	16	0.025	0.19	60	250	1.5	0.015	27.5	8	3.45	38.82	430	10	5.5	3	3.5	75	100	80	85	90	430	32.175	13.4105	63.2	80	77	82	54
1054	0.3	16	0.01875	0.12	120	250	4.02	0.2	30	1.5	20	30.43	225	5.5	5.1	3	3	50	50	50	45	30	225	49.2428	39.4759	31.6	59	69	54	71
[truncated: 41 more columns]
